# Supplementary material for: Altered reward and effort processing in children with maltreatment experience: a potential indicator of mental health vulnerability
Source: Neuropsychopharmacology. 2022 Feb 11;47(5):1063–70. doi: 10.1038/s41386-022-01284-7 (PMC8832084; doi:10.1038/s41386-022-01284-7)
Supplement: Supplementary file 2 — Table S6 [file 41386_2022_1284_MOESM2_ESM.xlsx]

## Sheet: Sheet1
ANOVA on acceptance rates
Effect	F	df	p
Main effect reward	53.4	1.32, 89.5	< .001*
Main effect effort	90.2	1.23, 83.7	< .001*
Main effect group	4.5	1, 68	.037
Interaction reward * effort	26.5	2.60, 176.6	< .001*
Interaction reward * group	1.5	1.32, 157.5	0.221
Interaction effort * group	1.9	1.23, 151.7	0.163
Interaction reward * effort * group	0.8	2.60, 244.6	0.437
ANOVA on success rates
Effect	F	df	p
Main effect reward	5.3	1.90, 89.2	.008*
Main effect effort	28.6	1.60, 75.3	< .001*
Main effect group	0.5	1, 47	0.48
Interaction reward * effort	1.6	3.42, 160.6	0.175
Interaction reward * group	2.3	1.90, 136.2	0.114
Interaction effort * group	1	1.6, 122.3	0.356
Interaction reward * effort * group	2.1	3.4, 207.6	0.094
ANOVA on RTs
Effect	F	df	p
Main effect reward	1.6	1.59, 74.5	0.208
Main effect effort	2.8	1.68, 79.1	0.078
Main effect group	0.6	1, 47	0.426
Interaction reward * effort	2.9	2.95, 138.5	.037
Interaction reward * group	0.6	1.59, 121.5	0.521
Interaction effort * group	0.3	1.68, 126.1	0.732
Interaction reward * effort * group	0.6	2.95, 185.5	0.6
Table S6. ANOVA results for behavioral indices acceptance rate, success rate, RT.
* p < .05 surviving correction for multiple comparisons
