# Supplementary material for: Altered reward and effort processing in children with maltreatment experience: a potential indicator of mental health vulnerability
Source: Neuropsychopharmacology. 2022 Feb 11;47(5):1063–70. doi: 10.1038/s41386-022-01284-7 (PMC8832084; doi:10.1038/s41386-022-01284-7)
Supplement: Supplementary file 3 — Table S9 [file 41386_2022_1284_MOESM3_ESM.xlsx]

## Sheet: Sheet1
Neural activation with increasing reward
	Coordinates			T	k
	x y z
ACC*	10	6	50	4.69	182
Left striatum	-8	4	0	5.98	43
Right insula / inferior frontal gyrus*	36	22	10	4.44	124
Left medial frontal gyrus*	-22	-18	62	4.18	225
Superior parietal cortex*	-26	-62	64	3.79	65
Neural activation with decreasing reward
Medial occipital cortex*	-16	-68	12	5.08	554
Left postcentral gyrus*	-62	-12	14	5.05	87
Left superior temporal cortex*	-56	-28	2	4.47	65
Right parahippocampal gyrus	24	-30	-16	4.76	41
Neural activation with increasing effort
ACC*	0	32	18	6.23	198
Middle cingulate cortex	2	-18	32	4.81	46
Precentral gyrus / supplemental motor area / superior parietal cortex*	22	-32	68	6.12	2122
Superior frontal gyrus	2	22	54	3.89	41
Left precentral gyrus	-46	-14	36	5.44	92
Right inferior parietal cortex*	48	-52	38	4.16	198
Right fusiform gyrus*	38	-76	-14	4.69	164
Midbrain / thalamus*	0	-36	6	5.63	131
Midbrain / substantia nigra	2	-20	-12	5.12	98
Neural activation with decreasing effort
Right superior parietal cortex*	16	-64	60	6.79	2122
Left superior parietal cortex*	-18	-62	60	6.75	2138
Left middle frontal gyrus*	-22	0	58	6.03	575
Right inferior frontal gyrus*	60	8	16	5.38	240
Left insula*	-50	8	2	4.98	195
Table S9. Whole-brain parametric activations with increasing and decreasing individual reward / effort
sensitivity respectively using computationally derived parameters, across groups during decision/choice
phase; for illustrative purposes thresholded at p < 0.001, k = 40 (uncorrected).
* survive FWE cluster-level correction
